# Supplementary material for: Extracting viscoelastic material parameters using an atomic force microscope and static force spectroscopy
Source: Beilstein J Nanotechnol. 2020 Jun 16;11:922–37. doi: 10.3762/bjnano.11.77 (PMC7308608; doi:10.3762/bjnano.11.77)
Supplement: File 2 — Compressed directory containing the MATLAB script and supporting functions. [file Beilstein_J_Nanotechnol-11-922-s002.zip]

Archive with 58 entries (54 files):
- MATLAB-SFS-ViscoelasticInversion/conv2fft.m
- MATLAB-SFS-ViscoelasticInversion/convnfft.m
- MATLAB-SFS-ViscoelasticInversion/convnfft_install.m
- MATLAB-SFS-ViscoelasticInversion/Igor2Matlab/
- MATLAB-SFS-ViscoelasticInversion/Igor2Matlab/IBWread.m
- MATLAB-SFS-ViscoelasticInversion/Igor2Matlab/license.txt
- MATLAB-SFS-ViscoelasticInversion/Igor2Matlab/readIBWbinheader.m
- MATLAB-SFS-ViscoelasticInversion/Igor2Matlab/readIBWheaders.m
- MATLAB-SFS-ViscoelasticInversion/inplaceprod.c
- MATLAB-SFS-ViscoelasticInversion/J_loss.m
- MATLAB-SFS-ViscoelasticInversion/J_storage.m
- MATLAB-SFS-ViscoelasticInversion/log_scale.m
- MATLAB-SFS-ViscoelasticInversion/log_tw.m
- MATLAB-SFS-ViscoelasticInversion/ParameterExtraction.m
- MATLAB-SFS-ViscoelasticInversion/parfor_progressbar.m
- MATLAB-SFS-ViscoelasticInversion/Readme.md.txt
- MATLAB-SFS-ViscoelasticInversion/TempFigs/
- MATLAB-SFS-ViscoelasticInversion/TestFiles/
- MATLAB-SFS-ViscoelasticInversion/TestFiles/FD_0_0_1000-00.ibw
- MATLAB-SFS-ViscoelasticInversion/TestFiles/FD_0_1_1000-00.ibw
- MATLAB-SFS-ViscoelasticInversion/TestFiles/FD_0_2_1000-00.ibw
- MATLAB-SFS-ViscoelasticInversion/TestFiles/FD_0_3_1000-00.ibw
- MATLAB-SFS-ViscoelasticInversion/TestFiles/FD_0_4_1000-00.ibw
- MATLAB-SFS-ViscoelasticInversion/TestFiles/FD_0_5_1000-00.ibw
- MATLAB-SFS-ViscoelasticInversion/TestFiles/FD_1_0_1000-00.ibw
- MATLAB-SFS-ViscoelasticInversion/TestFiles/FD_1_2_1000-00.ibw
- MATLAB-SFS-ViscoelasticInversion/TestFiles/FD_1_3_1000-00.ibw
- MATLAB-SFS-ViscoelasticInversion/TestFiles/FD_1_4_1000-00.ibw
- MATLAB-SFS-ViscoelasticInversion/TestFiles/FD_1_5_1000-00.ibw
- MATLAB-SFS-ViscoelasticInversion/TestFiles/FD_2_0_1000-00.ibw
- MATLAB-SFS-ViscoelasticInversion/TestFiles/FD_2_4_1000-00.ibw
- MATLAB-SFS-ViscoelasticInversion/TestFiles/FD_2_5_1000-00.ibw
- MATLAB-SFS-ViscoelasticInversion/TestFiles/FD_3_0_1000-00.ibw
- MATLAB-SFS-ViscoelasticInversion/TestFiles/FD_3_1_1000-00.ibw
- MATLAB-SFS-ViscoelasticInversion/TestFiles/FD_3_2_1000-00.ibw
- MATLAB-SFS-ViscoelasticInversion/TestFiles/FD_3_3_1000-00.ibw
- MATLAB-SFS-ViscoelasticInversion/TestFiles/FD_3_4_1000-00.ibw
- MATLAB-SFS-ViscoelasticInversion/TestFiles/FD_3_5_1000-00.ibw
- MATLAB-SFS-ViscoelasticInversion/TestFiles/FD_4_0_1000-00.ibw
- MATLAB-SFS-ViscoelasticInversion/TestFiles/FD_4_1_1000-00.ibw
- MATLAB-SFS-ViscoelasticInversion/TestFiles/FD_4_2_1000-00.ibw
- MATLAB-SFS-ViscoelasticInversion/TestFiles/FD_4_3_1000-00.ibw
- MATLAB-SFS-ViscoelasticInversion/TestFiles/FD_4_4_1000-00.ibw
- MATLAB-SFS-ViscoelasticInversion/TestFiles/FD_5_0_1000-00.ibw
- MATLAB-SFS-ViscoelasticInversion/TestFiles/FD_5_1_1000-00.ibw
- MATLAB-SFS-ViscoelasticInversion/TestFiles/FD_5_2_1000-00.ibw
- MATLAB-SFS-ViscoelasticInversion/TestFiles/FD_5_4_1000-00.ibw
- MATLAB-SFS-ViscoelasticInversion/TestFiles/FD_5_5_1000-00.ibw
- MATLAB-SFS-ViscoelasticInversion/TestFiles/FitParams-nVoigt_1.txt
- MATLAB-SFS-ViscoelasticInversion/TestFiles/FitParams-nVoigt_2.txt
- MATLAB-SFS-ViscoelasticInversion/TestFiles/ignored files/
- MATLAB-SFS-ViscoelasticInversion/TestFiles/ignored files/FD_1_1_1000-00.ibw
- MATLAB-SFS-ViscoelasticInversion/TestFiles/ignored files/FD_2_1_1000-00.ibw
- MATLAB-SFS-ViscoelasticInversion/TestFiles/ignored files/FD_2_2_1000-00.ibw
- MATLAB-SFS-ViscoelasticInversion/TestFiles/ignored files/FD_2_3_1000-00.ibw
- MATLAB-SFS-ViscoelasticInversion/TestFiles/ignored files/FD_4_5_1000-00.ibw
- MATLAB-SFS-ViscoelasticInversion/TestFiles/ignored files/FD_5_3_1000-00.ibw
- MATLAB-SFS-ViscoelasticInversion/TestFiles/Thumbs.db
