# Supplementary material for: Extracting viscoelastic material parameters using an atomic force microscope and static force spectroscopy
Source: Beilstein J Nanotechnol. 2020 Jun 16;11:922–37. doi: 10.3762/bjnano.11.77 (PMC7308608; doi:10.3762/bjnano.11.77)
Supplement: File 2 — Compressed directory containing the MATLAB script and supporting functions. [file Beilstein_J_Nanotechnol-11-922-s002.zip › MATLAB-SFS-ViscoelasticInversion/J_loss.m]

function [J_biprime] = J_loss(omega, params)
%J_loss  This function gives an array of loss compliance on omega.
%   This function calculates the loss compliance given an input
%   frequency vector, omega, and the model parameters contained within
%   params.

    J_biprime = zeros(size(omega));
    Jg = params(1);
    J = params(2:2:end);
    tau = params(3:2:end);
    phi = 0;

    for jj = 1:length(omega)
        if length(J) > 1
            J_biprime(jj) = sum( J .* omega(jj) .* tau ./(1.0 + ((omega(jj).^2).*(tau.^2)) ) ) + phi / omega(jj);
        else
            J_biprime(jj) = ( J .* omega(jj) .* tau ./(1.0 + ((omega(jj).^2).*(tau.^2)) ) ) + phi / omega(jj);
        end
    end

end
