# Supplementary material for: Extracting viscoelastic material parameters using an atomic force microscope and static force spectroscopy
Source: Beilstein J Nanotechnol. 2020 Jun 16;11:922–37. doi: 10.3762/bjnano.11.77 (PMC7308608; doi:10.3762/bjnano.11.77)
Supplement: File 2 — Compressed directory containing the MATLAB script and supporting functions. [file Beilstein_J_Nanotechnol-11-922-s002.zip › MATLAB-SFS-ViscoelasticInversion/log_scale.m]

function [x_log] = log_scale(x,t,tr,st)
%log_scale(variable, time array, dt, stopping time)
%   This function takes an input of two arrays, the first being the
%   variable of interest and the second being the time array for that
%   variable. Using a while loop, it resamples the arrays into logarithmic
%   form.
    
    n_log = length(x);
    n_logMax = 10;
    i = 1;
    j = 1;
    x_log = [];
    
    while i < n_log
        % If you are between the first and last time...
        if t(i) >= j*tr && t(i) <= st
            x_log = [x_log x(i)];
            j = j + 1;
            
            % If you've hit the top of this log range...
            if j == n_logMax
                tr = tr * 10;
                j = 1;
            end
        end
        i = i + 1;
    end

end
