# Supplementary material for: Extracting viscoelastic material parameters using an atomic force microscope and static force spectroscopy
Source: Beilstein J Nanotechnol. 2020 Jun 16;11:922–37. doi: 10.3762/bjnano.11.77 (PMC7308608; doi:10.3762/bjnano.11.77)
Supplement: File 2 — Compressed directory containing the MATLAB script and supporting functions. [file Beilstein_J_Nanotechnol-11-922-s002.zip › MATLAB-SFS-ViscoelasticInversion/TestFiles/FitParams-nVoigt_1.txt]

Fitting Parameters, 15-Nov-2019
=================

Tip Radius: 1e-08
Voigt Terms: 1
Scaling Factor: 1e-40Individual File Analysis

File No. 1:
============

The Lowest Normal Residual (resnorm) for the Linear fit was 1.2255e-09, using:
Fdot = 1.38929e-06
